# Supplementary material for: Activation of Deoxyribonuclease I by Nicotinamide as a New Strategy to Attenuate Tetracycline-Resistant Biofilms of Cutibacterium acnes
Source: Pharmaceutics. 2021 May 31;13(6):819. doi: 10.3390/pharmaceutics13060819 (PMC8228415; doi:10.3390/pharmaceutics13060819)
Supplement: Supplementary file 1 [file pharmaceutics-13-00819-s001.zip]

Archive with 1 entries (1 files):
- pharmaceutics-1239059-supplementary.pdf
